# Supplementary material for: Computational Study of ZnO Surface Catalysis: Adsorption of H2O or/and O2 as a Pathway to ROS Formation
Source: Nanomaterials (Basel). 2025 Aug 29;15(17):1328. doi: 10.3390/nano15171328 (PMC12429867; doi:10.3390/nano15171328)
Supplement: Supplementary file 1 [file nanomaterials-15-01328-s001.zip]

Archive with 1 entries (1 files):
- nanomaterials-3816344-supplementary.pdf
